# Supplementary material for: Genomic characterisation of multidrug-resistant Salmonella enterica serovar Kentucky ST198 isolates from various sources in Algeria, North Africa
Source: Microb Genom. 2025 Nov 25;11(11):001581. doi: 10.1099/mgen.0.001581 (PMC12646399; doi:10.1099/mgen.0.001581)
Supplement: Uncited Table S1. [file mgen-11-01581-s002.xlsx]

## Sheet: Table
Isolate name	Year	Country of isolation	Probable country of infection	Origin	Sample	Antimicrobial susceptibility testing (our study)	Ciprofloxacin MIC (µg/mL)	ST	blaCMY-2	blaCMY-4	blaCMY-16	blaDHA-1	blaCTX-M-1	blaCTX-M-14b	blaCTX-M-15	blaCTX-M-55	blaCTX-M-104	blaVIM-2	blaNDM-1	blaOXA-48	blaOXA-10	blaTEM-1B	blaTEM-1A	blaTEM-15	blaTEM-116	blaTEM-171	blaTEM-210	blaTEM-57	blaCARB-2	strA / aph(3'')-Ib	strB / aph(6)-Id	aph(3')-Ia	aac(3)-Id / aacA5	aadA1	aadA2	aadA7	aadA22	ant(3'')-Ia	aph(3'')-Ib	aac(3)-IId	aac(3)-IIa	aph(3)-IIa	aadA5	aph(3')-VI	aac(6')-Ib-cr	aac(6')-Ib3	sul1	sul2	sul3
15EP001483	2015	Norway	Egypt	Human	Stool			198	0	0	0	0	0	1	0	0	0	0	0	0	0	0	0	0	0	0	0	0	0	1	1	1	1	0	0	1	0	0	1	0	0	0	0	0	0	0	1	0	0
1708F24223	2017	Denmark	India	Human				198	0	0	0	0	0	0	0	0	0	0	0	0	0	1	0	0	0	0	0	0	0	0	0	0	0	0	0	0	0	0	0	0	0	0	0	0	0	0	0	0	0
1703H36955	2017	Denmark	Egypt	Human				198	0	0	0	0	0	1	0	0	0	0	0	0	0	0	0	0	0	0	0	0	0	1	1	1	1	0	0	1	0	0	1	0	0	0	0	0	0	0	1	0	0
1610H20547	2016	Denmark	Pakistan	Human	Stool			198	0	0	0	0	0	0	0	0	0	0	0	0	0	1	0	0	0	0	0	0	0	1	0	0	1	0	0	1	0	0	1	0	0	0	0	0	0	0	1	0	0
1302F28195	2013	Denmark	Egypt	Human	Stool			198	0	0	0	0	0	1	0	0	0	0	0	0	0	0	0	0	0	0	0	0	0	1	1	1	1	0	0	1	0	0	1	0	0	0	0	0	0	0	1	0	0
RIVM_H_2009-01	2009	Netherlands	Egypt	Human	Stool			198	0	0	0	0	0	0	0	0	0	0	0	0	0	0	0	0	0	0	0	0	0	1	1	0	0	0	0	0	0	0	1	0	0	0	0	0	0	0	0	0	0
RIVM_H_2010-02	2010	Netherlands	Tunisia	Human	Stool			198	0	0	0	0	0	0	0	0	0	0	0	0	0	0	0	0	0	0	0	0	0	0	0	0	0	0	0	0	0	0	0	0	0	0	0	0	0	0	0	0	0
RIVM_H_2011-02	2011	Netherlands	Morocco	Human	Stool			198	0	0	0	0	0	0	0	0	0	0	0	0	0	1	0	0	0	0	0	0	0	0	0	0	1	0	0	1	0	0	0	0	0	0	0	0	0	0	1	0	0
RIVM_H_2013-02	2013	Netherlands	Morocco	Human	Stool			198	0	0	0	0	0	0	0	0	0	0	0	0	0	1	0	0	0	0	0	0	0	0	0	0	1	0	0	1	0	0	0	0	0	0	0	0	0	0	1	0	0
RIVM_H_2014-01	2014	Netherlands	Thailand	Human	Stool			198	0	0	0	0	0	0	0	0	0	0	0	0	0	1	0	0	0	0	0	0	0	1	1	0	0	0	1	0	0	0	1	0	0	0	0	0	0	0	0	0	0
RIVM_H_2014-02	2014	Netherlands	Thailand	Human	Stool			198	0	0	0	0	0	0	0	0	0	0	0	0	0	1	0	0	0	0	0	0	0	0	0	0	1	0	0	1	0	0	0	0	0	0	0	0	0	0	1	0	0
RIVM_H_2016-02	2016	Netherlands	Vietnam	Human	Stool			198	0	0	0	0	0	0	0	0	0	0	0	0	0	1	0	0	0	0	0	0	0	0	0	0	1	0	0	1	0	0	0	0	0	0	0	0	0	0	1	0	0
RIVM_H_2016-03	2016	Netherlands	Vietnam	Human	Stool			198	0	0	0	0	0	0	0	0	0	0	0	0	0	1	0	0	0	0	0	0	0	0	0	0	1	0	0	1	0	0	0	0	0	0	0	0	0	0	1	0	0
RIVM_H_2016-10	2016	Netherlands	Morocco	Human	Stool			198	0	0	0	0	0	0	0	0	0	0	0	0	0	1	0	0	0	0	0	0	0	0	0	0	1	0	0	1	0	0	0	0	0	0	0	0	0	0	1	0	0
RKI_16-04315	2016	Germany	Egypt	Human				198	0	0	0	0	0	1	0	0	0	0	0	0	0	0	0	0	0	0	0	0	0	1	1	1	1	0	0	1	0	0	1	0	0	0	0	0	0	0	1	0	0
RKI_17-02411	2017	Germany	Egypt	Human	Stool			198	0	0	0	0	0	1	0	0	0	0	0	0	0	0	0	0	0	0	0	0	0	1	1	1	1	0	0	1	0	0	1	0	0	0	0	0	0	0	1	0	0
RKI_17-02757	2017	Germany	Egypt	Human	Stool			198	0	0	0	0	0	1	0	0	0	0	0	0	0	0	0	0	0	0	0	0	0	1	1	1	1	0	0	1	0	0	1	0	0	0	0	0	0	0	1	0	0
RKI_17-04797	2017	Germany	Egypt	Human	Stool			198	0	0	0	0	0	1	0	0	0	0	0	0	0	0	0	0	0	0	0	0	0	1	1	1	1	0	0	1	0	0	1	0	0	0	0	0	0	0	1	0	0
RKI_17-06869	2017	Germany	Egypt	Human	Urine			198	0	0	0	0	0	0	1	0	0	0	0	0	0	0	0	0	0	0	0	0	0	1	1	1	0	1	0	0	0	1	1	0	0	0	0	0	0	0	1	0	1
62606	2014	United Kingdom	Egypt	Human	Stool			198	0	0	0	0	0	1	0	0	0	0	0	0	0	0	0	0	0	0	0	0	0	1	1	1	1	0	0	1	0	0	1	0	0	0	0	0	0	0	1	0	0
69896	2014	United Kingdom	Egypt	Human	Stool			198	0	0	0	0	0	1	0	0	0	0	0	0	0	0	0	0	0	0	0	0	0	1	1	1	1	0	0	1	0	0	1	0	0	0	0	0	0	0	1	0	0
202229	2015	United Kingdom	Thailand	Human	Stool			198	0	0	0	0	0	0	0	1	0	0	0	0	0	1	0	0	0	0	0	0	0	0	1	0	0	0	0	1	0	0	0	0	0	0	0	0	0	0	1	0	0
137137	2015	United Kingdom	Egypt	Human	Stool			198	0	0	0	0	0	0	0	0	1	0	0	0	0	0	0	0	0	0	0	0	0	1	1	1	1	0	1	0	0	1	1	0	0	0	0	0	0	0	0	0	0
173542	2015	United Kingdom	Egypt	Human	Stool			198	0	0	0	0	0	1	0	0	0	0	0	0	0	0	0	0	0	0	0	0	0	0	0	0	0	0	0	0	0	0	0	0	0	0	0	0	0	0	0	0	0
586793	2018	United Kingdom	Egypt	Human	Stool			198	0	0	0	0	0	1	0	0	0	0	0	0	0	0	0	0	0	0	0	0	0	1	1	1	1	0	0	1	0	0	1	0	0	0	0	0	0	0	1	0	0
199825	2015	United Kingdom	Egypt	Food	Peppermint			198	0	0	0	0	0	1	0	0	0	0	0	0	0	0	0	0	0	0	0	0	0	1	1	0	1	0	0	1	0	0	1	0	0	0	0	0	0	0	1	0	0
17041676	2017	Luxembourg	Unknown	Human				198	0	0	0	0	0	0	0	0	0	0	0	0	0	0	0	0	0	0	0	0	0	0	0	0	0	0	0	0	0	0	0	0	0	0	0	0	0	0	0	0	0
17EP002363	2017	Norway	Unknown	Human	Stool			198	0	0	0	0	0	1	0	0	0	0	0	0	0	0	0	0	0	0	0	0	0	1	1	1	1	0	0	1	0	0	1	0	0	0	0	0	0	0	1	0	0
MS170274	2017	Ireland	Malta	Human	Stool			198	0	0	0	0	0	1	0	0	0	0	0	0	0	0	0	0	0	0	0	0	0	1	1	1	1	0	0	1	0	0	1	0	0	0	0	0	0	0	1	0	0
RIVM_H_2010-01	2010	Netherlands	Unknown	Human	Urine			198	0	0	0	0	0	0	0	0	0	0	0	0	0	1	0	0	0	0	0	0	0	0	0	0	1	0	0	1	0	0	0	0	0	0	0	0	0	0	1	0	0
RIVM_H_2011-01	2011	Netherlands	Unknown	Human	Stool			198	0	0	0	0	0	0	0	0	0	0	0	0	0	0	0	0	0	0	0	0	0	0	0	0	0	0	0	0	0	0	0	0	0	0	0	0	0	0	1	0	0
RIVM_H_2011-03	2011	Netherlands	Unknown	Human	Stool			198	0	0	0	0	0	0	0	0	0	0	0	0	0	1	0	0	0	0	0	0	0	0	0	0	1	0	0	1	0	0	0	0	0	0	0	0	0	0	1	0	0
RIVM_H_2013-01	2013	Netherlands	Unknown	Human	Stool			198	0	0	0	0	0	0	0	0	0	0	0	0	0	1	0	0	0	0	0	0	0	0	0	0	0	0	0	0	0	0	0	0	0	0	0	0	0	0	0	0	0
RIVM_H_2016-01	2016	Netherlands	Unknown	Human	Stool			198	0	0	0	0	0	0	0	0	0	0	0	0	0	1	0	0	0	0	0	0	0	0	0	0	1	0	0	1	0	0	0	0	0	0	0	0	0	0	1	0	0
RIVM_H_2016-04	2016	Netherlands	Unknown	Human	Stool			198	0	0	0	0	0	1	0	0	0	0	0	0	0	0	0	0	0	0	0	0	0	1	1	1	1	0	0	1	0	0	1	0	0	0	0	0	0	0	1	0	0
RIVM_H_2016-05	2016	Netherlands	Unknown	Human	Stool			198	0	0	0	0	0	0	0	0	0	0	0	0	0	0	0	0	0	0	0	0	0	0	0	1	1	0	0	1	0	0	0	0	0	0	0	0	0	0	1	0	0
RIVM_H_2016-06	2016	Netherlands	Unknown	Human	Stool			198	0	0	0	0	0	0	0	0	0	0	0	0	0	1	0	0	0	0	0	0	0	0	0	0	0	0	0	0	0	0	0	0	0	0	0	0	0	0	0	0	0
RIVM_H_2016-07	2016	Netherlands	Unknown	Human	Stool			198	0	0	0	0	0	1	0	0	0	0	0	0	0	0	0	0	0	0	0	0	0	1	1	1	1	0	0	1	0	0	1	0	0	0	0	0	0	0	1	0	0
RIVM_H_2016-08	2016	Netherlands	Unknown	Human	Urine			198	0	0	0	0	0	1	0	0	0	0	0	0	0	0	0	0	0	0	0	0	0	0	0	1	0	0	0	0	0	0	0	0	0	0	0	0	0	0	0	0	0
RIVM_H_2016-09	2016	Netherlands	Unknown	Human	Stool			198	0	0	0	0	0	1	0	0	0	0	0	0	0	0	0	0	0	0	0	0	0	1	1	1	1	0	0	1	0	0	1	0	0	0	0	0	0	0	1	0	0
RIVM_H_2016-11	2016	Netherlands	Malta	Human	Stool			198	0	0	0	0	0	1	0	0	0	0	0	0	0	0	0	0	0	0	0	0	0	1	1	1	1	0	0	1	0	0	1	0	0	0	0	0	0	0	1	0	0
RIVM_H_2016-12	2016	Netherlands	Unknown	Human	Stool			198	0	0	0	0	0	1	0	0	0	0	0	0	0	0	0	0	0	0	0	0	0	1	1	1	1	0	0	1	0	0	1	0	0	0	0	0	0	0	1	0	0
RIVM_H_2016-13	2016	Netherlands	Unknown	Human	Stool			198	0	0	0	0	0	1	0	0	0	0	0	0	0	0	0	0	0	0	0	0	0	1	1	1	1	0	0	1	0	0	1	0	0	0	0	0	0	0	1	0	0
RIVM_H_2016-14	2016	Netherlands	Unknown	Human	Urine			198	0	0	0	0	0	1	0	0	0	0	0	0	0	0	0	0	0	0	0	0	0	1	1	1	1	0	0	1	0	0	1	0	0	0	0	0	0	0	1	0	0
RIVM_H_2016-15	2016	Netherlands	Unknown	Human	Stool			198	0	0	0	0	0	1	0	0	0	0	0	0	0	0	0	0	0	0	0	0	0	1	1	1	1	0	0	1	0	0	1	0	0	0	0	0	0	0	1	0	0
RIVM_H_2017-01	2017	Netherlands	Unknown	Human	Stool			198	0	0	0	0	0	0	0	0	0	0	0	0	0	1	0	0	0	0	0	0	0	1	1	0	1	0	0	1	0	0	1	0	0	0	0	0	0	0	1	0	0
RIVM_H_2017-02	2017	Netherlands	Unknown	Human	Urine			198	0	0	0	0	0	1	0	0	0	0	0	0	0	0	0	0	0	0	0	0	0	1	1	1	1	0	0	1	0	0	1	0	0	0	0	0	0	0	1	0	0
RIVM_H_2017-03	2017	Netherlands	Unknown	Human				198	0	0	0	0	0	1	0	0	0	0	0	0	0	0	0	0	0	0	0	0	0	1	1	1	1	0	0	1	0	0	1	0	0	0	0	0	0	0	1	0	0
RIVM_H_2017-04	2017	Netherlands	Unknown	Human	Urine			198	0	0	0	0	0	0	0	0	0	0	0	0	0	1	0	0	0	0	0	0	0	1	1	0	1	0	0	1	0	0	1	0	0	0	0	0	0	0	1	0	0
RIVM_H_2017-05	2017	Netherlands	Unknown	Human	Stool			198	0	0	0	0	0	1	0	0	0	0	0	0	0	0	0	0	0	0	0	0	0	1	1	1	1	0	0	1	0	0	1	0	0	0	0	0	0	0	1	0	0
RIVM_H_2017-06	2017	Netherlands	Unknown	Human	Stool			198	0	0	0	1	0	0	0	0	0	0	0	0	0	1	0	0	0	0	0	0	0	0	0	0	0	0	0	0	1	1	0	0	0	0	0	0	0	0	1	0	0
RIVM_H_2017-07	2017	Netherlands	Unknown	Human				198	0	0	0	0	0	1	0	0	0	0	0	0	0	0	0	0	0	0	0	0	0	1	1	0	1	0	0	1	0	0	1	0	0	0	0	0	0	0	1	0	0
RIVM_H_2017-08	2017	Netherlands	Unknown	Human	Urine			198	0	0	0	0	0	1	0	0	0	0	0	0	0	0	0	0	0	0	0	0	0	1	1	1	1	0	0	1	0	0	1	0	0	0	0	0	0	0	1	0	0
RIVM_H_2017-09	2017	Netherlands	Unknown	Human	Sputum			198	0	0	0	0	0	1	0	0	0	0	0	0	0	0	0	0	0	0	0	0	0	1	1	1	1	0	0	1	0	0	1	0	0	0	0	0	0	0	1	0	0
RIVM_H_2017-10	2017	Netherlands	Unknown	Human	Urine			198	0	0	0	0	0	1	0	0	0	0	0	0	0	0	0	0	0	0	0	0	0	1	1	1	1	0	0	1	0	0	1	0	0	0	0	0	0	0	1	0	0
RIVM_H_2017-11	2017	Netherlands	Unknown	Human	Stool			198	0	0	0	0	0	1	0	0	0	0	0	0	0	0	0	0	0	0	0	0	0	1	1	1	1	0	0	1	0	0	1	0	0	0	0	0	0	0	1	0	0
RIVM_H_2017-12	2017	Netherlands	Unknown	Human	Stool			198	0	0	0	0	0	1	0	0	0	0	0	0	0	0	0	0	0	0	0	0	0	1	1	1	1	0	0	1	0	0	1	0	0	0	0	0	0	0	1	0	0
RIVM_H_2017-13	2017	Netherlands	Unknown	Human	Stool			198	0	0	0	0	0	1	0	0	0	0	0	0	0	0	0	0	0	0	0	0	0	1	1	1	1	0	0	1	0	0	1	0	0	0	0	0	0	0	1	0	0
RIVM_H_2017-14	2017	Netherlands	Unknown	Human	Stool			198	0	0	0	0	0	1	0	0	0	0	0	0	0	0	0	0	0	0	0	0	0	1	1	1	1	0	0	1	0	0	1	0	0	0	0	0	0	0	1	0	0
RIVM_H_2017-15	2017	Netherlands	Unknown	Human	Stool			198	0	0	0	0	0	0	1	0	0	0	0	0	0	0	0	0	0	0	0	0	0	1	1	1	0	1	0	0	0	1	1	0	0	0	0	0	0	0	1	0	1
RIVM_H_2017-17	2017	Netherlands	Unknown	Human	Stool			198	0	0	0	0	0	0	0	0	0	0	0	0	0	1	0	0	0	0	0	0	0	0	0	0	1	0	0	1	0	0	0	0	0	0	0	0	0	0	1	0	0
RIVM_H_2017-18	2017	Netherlands	Unknown	Human	Stool			198	0	0	0	0	0	0	0	0	0	0	0	0	0	1	0	0	0	0	0	0	0	0	0	0	1	0	0	1	0	0	0	0	0	0	0	0	0	0	0	0	0
RIVM_H_2017-19	2017	Netherlands	Unknown	Human	Urine			198	0	0	0	0	0	1	0	0	0	0	0	0	0	0	0	0	0	0	0	0	0	1	1	1	1	0	0	1	0	0	1	0	0	0	0	0	0	0	1	0	0
RKI_16-03723	2016	Germany	Unknown	Human	Stool			198	1	0	0	0	0	0	0	0	0	0	0	0	0	1	0	0	0	0	0	0	0	0	0	0	1	0	0	1	0	0	0	0	0	0	0	0	0	0	1	0	0
RKI_17-02304	2017	Germany	Unknown	Human	Stool			198	0	0	0	0	0	1	0	0	0	0	0	0	0	0	0	0	0	0	0	0	0	1	1	1	1	0	0	1	0	0	1	0	0	0	0	0	0	0	1	0	0
S16BD08730	2016	Belgium	Unknown	Human	Stool			198	0	0	0	0	0	1	0	0	0	0	0	0	0	0	0	0	0	0	0	0	0	1	1	1	1	0	0	1	0	0	1	0	0	0	0	0	0	0	1	0	0
S18BD00684	2018	Belgium	Unknown	Human	Stool			198	1	0	0	0	0	0	0	0	0	0	0	0	0	1	0	0	0	0	0	0	0	0	0	0	0	0	0	0	0	0	0	0	0	0	0	0	0	0	0	0	0
S18BD03994	2018	Belgium	Unknown	Human	Urine			198	0	0	0	0	0	1	0	0	0	0	0	0	0	0	0	0	0	0	0	0	0	1	1	1	1	0	0	1	0	0	1	0	0	0	0	0	0	0	1	0	0
S18BD05011	2018	Belgium	Unknown	Human	Stool			198	0	0	0	0	0	0	0	0	1	0	0	0	0	1	0	0	0	0	0	0	0	1	1	1	1	0	0	1	0	1	1	0	0	0	0	0	0	0	1	0	0
62627	2014	United Kingdom	Unknown	Human	Stool			198	0	0	0	0	0	1	0	0	0	0	0	0	0	0	0	0	0	0	0	0	0	1	1	1	1	0	0	1	0	0	1	0	0	0	0	0	0	0	1	0	0
13418	2014	United Kingdom	Unknown	Human	Stool			198	0	0	0	0	0	1	0	0	0	0	0	0	0	0	0	0	0	0	0	0	0	1	1	1	1	0	0	1	0	0	1	0	0	0	0	0	0	0	1	0	0
63739	2014	United Kingdom	Unknown	Human	Stool			198	0	0	0	0	0	1	0	0	0	0	0	0	0	0	0	0	0	0	0	0	0	1	1	1	1	0	0	1	0	0	1	0	0	0	0	0	0	0	1	0	0
67529	2014	United Kingdom	Unknown	Human	Stool			198	0	0	0	0	0	1	0	0	0	0	0	0	0	0	0	0	0	0	0	0	0	1	1	1	1	0	0	1	0	0	1	0	0	0	0	0	0	0	1	0	0
367220	2017	United Kingdom	Malta	Human	Stool			198	0	0	0	0	0	1	0	0	0	0	0	0	0	0	0	0	0	0	0	0	0	1	1	1	1	0	0	1	0	0	1	0	0	0	0	0	0	0	1	0	0
361797	2017	United Kingdom	Unknown	Human	Stool			198	0	0	0	0	0	1	0	0	0	0	0	0	0	0	0	0	0	0	0	0	0	1	1	1	1	0	0	1	0	0	1	0	0	0	0	0	0	0	0	0	0
130389	2015	United Kingdom	Unknown	Human	Stool			198	0	0	0	0	0	1	0	0	0	0	0	0	0	0	0	0	0	0	0	0	0	1	1	0	1	0	0	1	0	0	1	0	0	0	0	0	0	0	1	0	0
319817	2016	United Kingdom	Unknown	Human	Stool			198	0	0	0	0	0	1	0	0	0	0	0	0	0	0	0	0	0	0	0	0	0	1	1	1	1	0	0	1	0	0	1	0	0	0	0	0	0	0	1	0	0
384964	2017	United Kingdom	Unknown	Human	Urine			198	0	0	0	0	0	1	0	0	0	0	0	0	0	0	0	0	0	0	0	0	0	1	1	1	1	0	0	1	0	0	1	0	0	0	0	0	0	0	1	0	0
368319	2017	United Kingdom	Unknown	Human	Stool			198	0	0	0	0	0	1	0	0	0	0	0	0	0	0	0	0	0	0	0	0	0	1	1	1	1	0	0	1	0	0	1	0	0	0	0	0	0	0	1	0	0
325712	2016	United Kingdom	Unknown	Human	Stool			198	0	0	0	0	0	0	0	0	1	0	0	0	0	1	0	0	0	0	0	0	0	0	1	0	1	1	0	0	0	1	0	0	0	0	0	0	0	0	1	0	0
319805	2016	United Kingdom	Malta	Human	Stool			198	0	0	0	0	0	1	0	0	0	0	0	0	0	0	0	0	0	0	0	0	0	1	1	1	1	0	0	1	0	0	1	0	0	0	0	0	0	0	1	0	0
405945	2017	United Kingdom	Unknown	Human	Urine			198	0	0	0	0	0	1	0	0	0	0	0	0	0	0	0	0	0	0	0	0	0	1	1	1	1	0	0	1	0	0	1	0	0	0	0	0	0	0	1	0	0
371900	2017	United Kingdom	Malta	Human	Stool			198	0	0	0	0	0	1	0	0	0	0	0	0	0	0	0	0	0	0	0	0	0	1	1	1	1	0	0	1	0	0	1	0	0	0	0	0	0	0	1	0	0
582820	2018	United Kingdom	Malta	Human	Stool			198	0	0	0	0	0	1	0	0	0	0	0	0	0	0	0	0	0	0	0	0	0	0	1	0	1	0	0	1	0	0	0	0	0	0	0	0	0	0	1	0	0
572339	2018	United Kingdom	Malta	Human	Stool			198	0	0	0	0	0	1	0	0	0	0	0	0	0	0	0	0	0	0	0	0	0	0	1	0	1	0	0	1	0	0	0	0	0	0	0	0	0	0	1	0	0
497215	2018	United Kingdom	Unknown	Human	Stool			198	0	0	0	0	0	1	0	0	0	0	0	0	0	0	0	0	0	0	0	0	0	0	0	1	0	0	0	0	0	0	0	0	0	0	0	0	0	0	0	0	0
436050	2017	United Kingdom	Unknown	Human	Stool			198	0	0	0	0	0	1	0	0	0	0	0	0	0	0	0	0	0	0	0	0	0	1	1	1	1	0	0	1	0	0	1	0	0	0	0	0	0	0	1	0	0
408248	2017	United Kingdom	Unknown	Human	Stool			198	0	0	0	0	0	1	0	0	0	0	0	0	0	0	0	0	0	0	0	0	0	1	1	1	1	0	0	1	0	0	1	0	0	0	0	0	0	0	1	0	0
98K	1937	United States of America	United States of America	Animal	Chicken			198	0	0	0	0	0	0	0	0	0	0	0	0	0	0	0	0	0	0	0	0	0	0	0	0	0	0	0	0	0	0	0	0	0	0	0	0	0	0	0	0	0
5-76	1976	France	France	Feed	Soya bean			198	0	0	0	0	0	0	0	0	0	0	0	0	0	0	0	0	0	0	0	0	0	0	0	0	0	0	0	0	0	0	0	0	0	0	0	0	0	0	0	0	0
17-85	1985	France	Egypt	Human				198	0	0	0	0	0	0	0	0	0	0	0	0	0	0	0	0	1	0	0	0	0	1	1	0	0	0	0	0	0	0	0	0	0	1	0	0	0	0	0	1	0
96-11313	1996	France	Egypt	Human	Stool			198	0	0	0	0	0	0	0	0	0	0	0	0	0	0	0	0	0	0	0	0	0	1	1	0	1	0	0	1	0	0	0	0	0	0	0	0	0	0	1	0	0
97-11473	1997	France	Egypt	Human	Stool			198	0	0	0	0	0	0	0	0	0	0	0	0	0	1	0	0	0	0	0	0	0	1	1	0	1	0	0	1	0	0	0	0	0	0	0	0	0	0	1	0	0
97-6819	1997	France	Egypt	Human	Stool			198	0	0	0	0	0	0	0	0	0	0	0	0	0	1	0	0	0	0	0	0	0	1	1	0	1	0	0	1	0	0	0	0	0	0	0	0	0	0	1	0	0
00-1059	2000	France	Egypt	Human	Stool			198	0	0	0	0	0	0	0	0	0	0	0	0	0	1	0	0	0	0	0	0	0	0	0	0	0	0	0	0	0	0	0	0	0	0	0	0	0	0	0	0	0
01-2100	2001	France	Egypt	Human	Stool			198	0	0	0	0	0	0	0	0	0	0	0	0	0	1	0	0	0	0	0	0	0	1	1	0	1	0	0	1	0	0	1	0	0	0	0	0	0	0	1	0	0
02-8141	2002	France	Egypt	Human	Stool			198	0	0	0	0	0	0	0	0	0	0	0	0	0	0	0	0	0	0	0	0	0	1	1	0	1	0	0	1	0	0	1	0	0	1	0	0	0	0	1	0	0
02-9866	2002	France	Egypt	Human	Stool			198	0	0	0	0	0	0	0	0	0	0	0	0	0	1	0	0	0	0	0	0	0	1	1	0	1	0	0	1	0	0	0	0	0	0	0	0	0	0	1	0	0
04-2049	2004	France	Egypt	Human	Stool			198	0	0	0	0	0	0	0	0	0	0	0	0	0	1	0	0	0	0	0	0	0	0	0	0	0	0	0	0	0	0	0	0	0	1	0	0	0	0	0	0	0
04-4567	2004	France	Egypt	Human	Stool			198	0	0	0	0	0	0	0	0	0	0	0	0	0	1	0	0	0	0	0	0	0	1	1	1	1	0	1	1	0	0	1	0	0	0	0	0	0	0	1	0	0
04-7734	2004	France	Egypt	Human	Stool			198	0	0	0	0	0	0	0	0	0	0	0	0	0	1	0	0	0	0	0	0	0	1	1	1	1	0	1	1	0	0	1	0	0	1	0	0	0	0	1	0	0
05-2131	2005	France	Egypt	Human	Stool			198	0	0	0	0	0	0	0	0	0	0	0	0	0	0	0	0	0	0	0	0	0	0	0	0	0	0	0	0	0	0	0	0	0	1	0	0	0	0	0	0	0
05-3290	2005	France	Egypt	Human	Stool			198	0	0	0	0	0	0	0	0	0	0	0	0	0	1	0	0	0	0	0	0	0	1	1	1	1	0	0	1	0	0	1	0	0	1	0	0	0	0	1	0	0
05-4680	2005	France	Sudan	Human	Stool			198	0	0	0	0	0	0	0	0	0	0	0	0	0	0	0	0	0	0	0	0	0	0	0	0	1	0	1	1	0	0	0	0	0	0	0	0	0	0	1	0	0
05-8560	2005	France	Tunisia	Human	Stool			198	0	0	0	0	0	0	0	0	0	0	0	0	0	1	0	0	0	0	0	0	0	0	1	0	1	0	0	1	0	0	0	0	0	0	0	0	0	0	1	0	0
05-0236	2005	France	Egypt	Human	Stool			198	0	0	0	0	0	0	0	0	0	0	0	0	0	0	0	0	1	0	0	0	0	0	0	0	0	0	0	0	0	0	0	0	0	1	0	0	0	0	0	0	0
05-0520	2005	France	Egypt	Human	Stool			198	0	0	0	0	0	0	0	0	0	0	0	0	0	1	0	0	0	0	0	0	0	0	0	0	0	0	0	0	0	0	0	0	0	1	0	0	0	0	0	0	0
05-1016	2005	France	Kenya	Human	Stool			198	0	0	0	0	0	0	0	0	0	0	0	0	0	0	0	0	0	0	0	0	0	0	0	0	0	0	0	0	0	0	0	0	0	0	0	0	0	0	0	0	0
05-1199	2005	France	Egypt	Human	Stool			198	0	0	0	0	0	0	0	0	0	0	0	0	0	0	0	0	1	0	0	0	0	1	1	0	1	0	0	1	0	0	0	0	0	1	0	0	0	0	1	0	0
BfR_05-046	2005	Ethiopia	Ethiopia	Animal	Swine			198	0	0	0	0	0	0	0	0	0	0	0	0	0	0	0	0	0	0	0	0	0	0	0	0	0	0	0	0	0	0	0	0	0	0	0	0	0	0	0	0	0
SRR3027706_2005	2005	United States of America	Ethiopia	Food	Chicken carcass			198	0	0	0	0	0	0	0	0	0	0	0	0	0	1	0	0	0	0	0	0	0	1	1	0	1	0	0	1	0	0	0	0	0	0	0	0	0	0	1	0	0
SRR3027716	2005	Ethiopia	Ethiopia	Animal	tissue			198	0	0	0	0	0	0	0	0	0	0	0	0	0	0	0	0	0	0	0	0	0	1	1	0	1	0	0	1	0	0	1	0	0	0	0	0	0	0	1	0	0
SRR3027717_2005	2005	United States of America	Ethiopia	Food	Swine carcass			198	0	0	0	0	0	0	0	0	0	0	0	0	0	1	0	0	0	0	0	0	0	0	0	0	0	0	0	0	0	0	0	0	0	0	0	0	0	0	0	0	0
SRR3027719_2005	2005	United States of America	Ethiopia	Food	Bovine meat			198	0	0	0	0	0	0	0	0	0	0	0	0	0	1	0	0	0	0	0	0	0	1	1	0	1	0	0	1	0	0	0	0	0	0	0	0	0	0	1	0	0
SRR3027720_2005	2005	United States of America	Ethiopia	Animal	Swine liver			198	0	0	0	0	0	0	0	0	0	0	0	0	0	0	0	0	0	0	0	0	0	0	0	0	1	0	0	1	0	0	0	0	0	0	0	0	0	0	1	0	0
07AF4403	2006	Ethiopia	Ethiopia	Animal	Laying hens			198	0	0	0	0	0	0	0	0	0	0	0	0	0	0	0	0	0	0	0	0	0	0	0	0	0	0	0	0	0	0	0	0	0	0	0	0	0	0	0	0	0
06-1060	2006	France	Kenya/Tanzania	Human	Urine			198	0	0	0	0	0	0	0	0	0	0	0	0	0	0	0	0	0	1	0	0	0	0	1	0	1	0	0	1	0	0	0	0	0	1	0	0	0	0	1	0	0
Em 06-02339	2006	United Arab Emirates	United Arab Emirates	Animal	Camel			198	0	0	0	0	0	0	0	0	0	0	0	0	0	1	0	0	0	0	0	0	0	1	1	1	1	0	0	1	0	0	0	0	0	0	0	0	0	0	1	1	0
07-7991	2007	France	Tunisia	Human	Stool			198	0	0	0	0	0	0	0	0	0	0	0	0	0	1	0	0	0	0	0	0	0	0	0	0	0	0	0	0	0	0	0	0	0	0	0	0	0	0	0	0	0
07-033	2007	Morocco	Morocco	Animal	Turkey			198	0	0	0	0	0	0	0	0	0	0	0	0	0	0	0	0	1	0	0	0	0	0	0	0	1	0	0	1	0	0	0	0	0	1	0	0	0	0	1	0	0
07-1511	2007	Morocco	Morocco	Human	Stool			198	0	0	0	0	0	0	0	0	0	0	0	0	0	0	0	0	0	0	0	0	0	0	0	0	0	0	0	0	0	0	0	0	0	0	0	0	0	0	0	0	0
Em 07-04654	2007	United Arab Emirates	United Arab Emirates	Animal	Houbara faeces			198	0	0	0	0	0	0	0	0	0	0	0	0	0	1	0	0	0	0	0	0	0	0	0	1	0	0	0	0	0	0	0	0	0	0	0	0	0	0	0	0	0
08-4705	2008	France	Iran	Human				198	0	0	0	0	0	0	0	0	0	0	0	0	0	0	0	0	0	0	0	0	0	0	0	0	0	0	0	0	0	0	0	0	0	0	0	0	0	0	0	0	0
08-4979	2008	France	Cameroon	Human	Stool			198	0	0	0	0	0	0	0	0	0	0	0	0	0	1	0	0	0	0	0	0	0	0	0	0	0	0	0	0	0	0	0	0	0	1	0	0	0	0	0	0	0
08-5707	2008	France	Tanzania	Human	Stool			198	0	0	0	0	0	0	0	0	0	0	0	0	0	1	0	0	0	0	0	0	0	0	1	0	1	0	0	1	0	0	0	0	0	0	0	0	0	0	1	0	0
08-9918	2008	France	Algeria	Human	Stool	AMP NAL CIP STR SPE GEN SSS TET**	Not available	198	0	0	0	0	0	0	0	0	0	0	0	0	0	1	0	0	0	0	0	0	0	0	0	0	1	0	0	1	0	0	0	0	0	0	0	0	0	0	1	0	0
8148185	2008	France	Egypt	Human				198	0	0	0	0	0	0	0	0	0	0	0	0	0	1	0	0	0	0	0	0	0	1	1	0	0	0	0	0	0	0	0	0	0	0	1	0	0	0	1	0	0
08-015	2008	Morocco	Morocco	Food	Seafood			198	0	0	0	0	0	0	0	0	0	0	0	0	0	0	0	0	1	0	0	0	0	0	0	0	1	0	0	1	0	0	0	0	0	1	0	0	0	0	1	0	0
08-KS6	2008	Nigeria	Nigeria	Animal	Chicken			198	0	0	0	0	0	0	0	0	0	0	0	0	0	1	0	0	0	0	0	0	0	0	0	0	1	0	0	1	0	0	0	0	0	0	0	0	0	0	1	0	0
09-8391	2009	France	Morocco	Human	Stool			198	1	0	0	0	0	0	0	0	0	0	0	0	0	1	0	0	0	0	0	0	0	0	0	0	0	0	0	0	0	0	0	0	0	0	0	0	0	0	0	0	0
09-8745	2009	France	Togo	Animal	Chicken			198	0	0	0	0	0	0	0	0	0	0	0	0	0	1	0	0	0	0	0	0	0	1	1	0	1	0	0	1	0	0	1	0	0	0	1	0	0	0	1	0	0
09-9322	2009	France	Egypt	Human	Stool			198	1	0	0	0	0	0	0	0	0	0	0	0	0	0	0	0	0	0	0	0	0	0	0	1	0	0	1	0	0	0	0	0	0	0	0	0	0	0	1	0	0
K_50	2009	Bangladesh	Bangladesh	Environment	Layer poultry farms			198	0	0	0	0	0	0	0	0	0	0	0	0	0	0	0	0	0	1	0	0	0	0	1	0	1	0	0	1	0	0	0	0	0	1	0	0	0	0	1	0	0
ZM15-S1	2009	France	Tunisia	Animal	Seagull			198	0	0	0	0	0	0	0	0	0	0	0	0	0	1	0	0	0	0	0	0	0	0	0	0	0	0	0	0	0	0	0	0	0	0	0	0	0	0	0	0	0
201000305	2010	France	Egypt	Human	Stool			198	0	0	0	0	0	0	0	0	0	0	0	0	0	0	0	0	0	0	0	0	0	0	0	1	0	0	1	0	0	0	0	0	0	0	0	0	0	0	1	0	0
201000720	2010	France	Turkey	Human	Stool			198	0	0	0	0	1	0	0	0	0	0	0	0	0	0	0	0	0	0	1	0	0	0	0	0	1	0	0	1	0	0	0	0	0	0	0	0	0	0	1	0	0
201001922	2010	Morocco	Morocco	Human	Blood			198	0	0	0	0	0	0	0	0	0	0	1	0	0	1	0	0	0	0	0	0	0	0	0	0	1	0	0	1	0	0	0	0	0	0	0	0	0	0	1	0	0
201002378	2010	France	Egypt	Human	Stool			198	0	0	0	0	0	0	0	0	0	0	0	0	0	0	0	0	0	1	0	0	0	1	1	0	1	0	0	1	0	0	0	0	0	1	0	0	0	0	1	0	0
201005120	2010	Belgium	Belgium	Unknown				198	0	0	0	0	0	0	0	0	0	0	0	0	0	1	0	0	0	0	0	0	0	0	0	0	1	0	0	1	0	0	0	0	0	0	0	0	0	0	1	0	0
201005456	2010	France	Algeria	Human	Stool	AMP CTR CTZ NAL CIP STR SPE KAN TOB GEN AMI SSS TMP AZM**	Not available	198	0	0	0	0	0	0	1	0	0	0	0	0	0	1	0	0	0	0	0	0	0	0	0	0	0	0	1	0	0	0	0	1	0	0	0	0	0	0	1	0	0
201007071	2010	France	Cote d'Ivoire	Human	Stool			198	0	0	0	0	0	0	0	0	0	0	0	0	0	1	0	0	0	0	0	0	0	0	1	0	1	0	0	1	0	0	0	0	0	0	0	0	0	0	1	0	0
201007297	2010	France	India	Human	Stool			198	0	0	0	0	0	0	0	0	0	0	0	0	0	0	0	0	0	0	0	0	1	0	0	0	0	0	0	0	0	0	0	0	0	0	0	0	0	0	1	0	0
201007469	2010	France	Egypt	Human	Stool			198	0	0	0	0	0	0	0	0	0	0	0	0	0	0	0	0	0	0	0	1	0	0	0	0	0	0	0	0	0	0	0	0	0	1	0	0	0	0	0	0	0
201007503	2010	France	India	Human	Stool			198	0	0	0	0	0	0	0	0	0	0	0	0	0	1	0	0	0	0	0	0	0	0	0	0	1	0	0	1	0	0	0	0	0	0	0	0	0	0	1	0	0
201008553	2010	France	Senegal	Human	Stool			198	0	0	0	0	0	0	0	0	0	0	0	0	0	1	0	0	0	0	0	0	0	0	0	0	1	0	0	1	0	0	0	0	0	0	0	0	0	0	1	0	0
201008911	2010	France	Egypt	Human	Stool			198	0	0	0	0	0	0	0	0	0	0	0	0	0	0	0	0	0	1	0	0	0	1	1	0	1	0	0	1	0	0	0	0	0	1	0	0	0	0	1	0	0
201008929	2010	France	Djibouti	Human	Stool			198	0	0	0	0	0	0	0	0	0	0	0	0	0	0	0	0	1	0	0	0	0	1	1	0	1	0	0	1	0	0	0	0	0	1	0	0	0	0	1	0	0
201403557	2010	Israel	Israel	Human	Stool			198	0	0	0	0	0	0	0	0	0	0	0	0	0	1	0	0	0	0	0	0	0	0	0	0	1	0	0	1	0	0	0	0	0	1	0	0	0	0	1	0	0
201403558	2010	Israel	Israel	Human	Urine			198	0	0	0	0	0	0	0	0	0	0	0	0	0	0	0	0	1	0	0	0	0	0	0	0	1	0	0	1	0	0	0	0	0	1	0	0	0	0	1	0	0
1090-10	2010	Poland	Poland	Environment	Turkey farm			198	0	0	0	0	0	0	0	0	0	0	0	0	0	1	0	0	0	0	0	0	0	0	0	0	1	0	0	1	0	0	0	0	0	0	0	0	0	0	1	0	0
BfR_10-021	2010	Germany	Germany	Environment	Turkey farm			198	0	0	0	0	0	0	0	0	0	0	0	0	0	1	0	0	0	0	0	0	0	0	0	0	1	0	0	1	0	0	0	0	0	0	0	0	0	0	1	0	0
BfR_10-029	2010	Germany	Germany	Animal	Reptile organs			198	0	0	0	0	0	0	0	0	0	0	0	0	0	1	0	0	0	0	0	0	0	0	1	0	1	0	0	1	0	0	0	0	0	0	0	0	0	0	1	0	0
DGM33-S1	2010	Spain	Spain	Animal	Seagull			198	0	0	0	0	0	0	0	0	0	0	0	0	0	0	0	0	0	0	0	0	0	1	1	0	0	0	0	0	0	0	0	0	0	0	0	0	0	0	0	0	0
SRR1300677	2010	United States of America	Syria	Food	Red thyme mix			198	0	0	0	0	0	0	0	0	0	0	0	0	0	1	0	0	0	0	0	0	0	1	1	0	1	0	0	1	0	0	0	0	0	0	0	0	0	0	1	0	0
201100664	2011	France	Egypt	Human	Stool			198	0	0	0	0	0	0	0	0	0	0	0	1	0	0	0	0	0	0	0	0	0	0	0	0	0	0	0	0	0	0	0	0	0	0	0	0	0	0	0	0	0
201101683	2011	France	India	Human	Stool			198	0	0	0	0	0	0	0	0	0	0	0	0	0	1	0	0	0	0	0	0	0	0	0	0	1	0	0	1	0	0	0	0	0	0	0	0	0	0	1	0	0
201106348	2011	France	India	Human	Stool			198	0	0	0	0	0	0	0	0	0	0	0	0	0	1	0	0	0	0	0	0	0	0	0	0	1	0	0	1	0	0	0	0	0	0	0	0	0	0	1	0	0
201111973	2011	France	Cameroon	Human	Stool			198	0	0	0	0	0	0	0	0	0	0	0	0	0	0	0	0	0	0	0	0	0	0	0	0	0	0	0	0	0	0	0	0	0	0	0	0	0	0	0	0	0
201118012	2011	Belgium	Belgium	Animal	Chicken			198	0	0	0	0	0	0	0	0	0	0	0	0	0	1	0	0	0	0	0	0	0	0	0	0	1	1	0	1	0	0	0	0	0	0	0	0	0	0	1	0	0
201403559	2011	Israel	Israel	Human	Stool			198	0	0	0	0	0	0	0	0	0	0	0	0	0	1	0	0	0	0	0	0	0	0	0	0	1	0	0	1	0	0	0	0	0	0	0	0	0	0	1	0	0
80-11-227	2011	Australia	India	Human				198	0	0	0	0	0	0	0	0	0	0	0	0	0	1	0	0	0	0	0	0	0	0	0	0	1	0	0	1	0	0	0	0	0	0	0	0	0	0	1	0	0
80-11-252	2011	Australia	Iraq	Human				198	0	0	0	0	0	0	0	0	0	0	0	0	0	1	0	0	0	0	0	0	0	0	0	0	1	1	1	1	0	0	0	0	0	0	0	0	0	0	1	0	1
80-11-309	2011	Australia	Cambodia	Human				198	0	0	0	0	0	0	0	0	0	0	0	0	0	1	0	0	0	0	0	0	0	0	0	0	1	0	0	1	0	0	0	0	0	0	0	0	0	0	1	0	0
AA280-S1	2011	Spain	Spain	Animal	Seagull			198	0	0	0	0	0	0	0	0	0	0	0	0	0	0	0	0	0	0	0	0	0	0	0	0	0	0	0	0	0	0	0	0	0	0	0	0	0	0	0	0	0
SRR1288356	2011	United States of America	Syria	Food	Cumin seed			198	0	0	0	0	0	0	0	0	0	0	0	0	0	1	0	0	0	0	0	0	0	0	0	0	1	1	0	1	0	0	0	1	0	0	0	0	0	0	1	0	0
201200082	2012	Belgium	Belgium	Animal	Chicken			198	0	0	0	0	0	0	0	0	0	0	0	0	0	1	0	0	0	0	0	0	0	0	0	0	1	1	0	1	0	0	0	0	0	0	0	0	0	0	1	0	0
201202458	2012	Belgium	Belgium	Human				198	0	0	0	0	0	0	0	0	0	0	0	0	0	1	0	0	0	0	0	0	0	0	0	0	1	0	0	1	0	0	0	0	0	0	0	0	0	0	1	0	0
201203105	2012	France	Indonesia	Human	Stool			198	0	0	0	0	0	0	0	0	0	0	0	0	0	0	0	0	1	0	0	0	0	0	0	0	1	0	0	1	0	0	0	0	0	1	0	0	0	0	1	0	0
201205363	2012	France	Kuwait	Human	Blood			198	0	0	0	0	0	0	0	0	0	0	0	0	1	0	0	0	0	1	0	0	0	1	1	0	1	1	0	1	0	0	0	0	0	1	0	0	0	0	1	0	0
201207374	2012	France	Vietnam	Human	Stool			198	0	0	0	0	0	0	0	0	0	0	0	0	0	0	0	0	0	1	0	0	0	0	0	0	1	0	0	1	0	0	0	0	0	1	0	0	0	0	1	0	0
201403560	2012	Israel	Israel	Animal	Turkey			198	0	0	0	0	0	0	0	0	0	0	0	0	0	1	0	0	0	0	0	0	0	0	0	0	0	0	0	0	0	0	0	0	0	0	0	0	0	0	0	0	0
201403561	2012	Israel	Israel	Animal	Turkey			198	0	0	0	0	0	0	0	0	0	0	0	0	0	1	0	0	0	0	0	0	0	0	0	0	0	0	0	0	0	0	0	0	0	0	0	0	0	0	0	0	0
12CEB4452	2012	France	France	Environment	Turkey farm			198	0	0	0	0	0	0	0	0	0	0	0	0	0	0	0	0	1	0	0	0	0	0	0	0	1	0	0	1	0	0	0	0	0	1	0	0	0	0	1	0	0
201301062	2013	France	Algeria	Human	Stool	AMP (CTR) (CTZ) NAL CIP STR SPE GEN SSS TMP TET AZM**	Not available	198	0	0	0	0	0	0	0	0	0	0	0	1	0	0	0	0	0	0	0	0	0	1	1	0	1	0	0	1	0	0	1	0	0	1	0	0	0	0	1	1	0
201302105	2013	France	Egypt	Human	Stool			198	0	0	0	0	0	0	0	0	0	0	0	0	0	0	0	0	1	0	0	0	0	1	1	1	1	0	1	1	0	0	0	0	0	1	0	0	0	0	1	0	0
SRR2534093	2013	United States of America	Kenya	Human	Stool			198	0	0	0	0	0	0	0	0	0	0	0	0	0	0	0	0	0	0	0	0	0	0	0	0	0	0	0	0	0	0	0	0	0	0	0	0	0	0	0	0	1
SRR3115978	2013	United States of America	Ethiopia	Human	Stool			198	0	0	0	0	0	0	0	0	0	0	0	0	0	1	0	0	0	0	0	0	0	1	1	0	1	0	0	1	0	0	0	0	0	0	0	0	0	0	1	0	0
201410673	2014	France	France	Environment	Food tank			198	0	0	1	0	0	0	0	0	0	0	1	0	0	0	0	0	0	0	0	0	0	1	1	0	0	0	0	0	0	0	1	0	0	0	1	1	1	1	1	1	0
SRR1522100	2014	United States of America	Pakistan	Food	Red chilli powder			198	0	0	0	0	0	0	0	0	0	0	0	0	0	1	0	0	0	0	0	0	0	0	0	0	1	0	0	1	0	0	0	0	0	0	0	0	0	0	1	0	0
Ken201502958	2015	France	France	Human	Urinary catheter			198	0	0	0	0	0	0	0	0	0	0	0	0	0	1	0	0	0	0	0	0	0	0	0	0	0	0	0	0	0	0	0	0	0	0	0	0	0	0	0	0	0
Ken201512058	2015	France	France	Human	Stool			198	0	0	0	0	0	0	0	0	0	0	0	0	0	1	0	0	0	0	0	0	0	1	1	0	0	0	0	0	0	0	0	0	0	0	0	0	0	0	0	1	0
201611320	2016	France	India	Human	Stool			198	0	0	0	0	0	0	0	0	0	0	0	0	0	1	0	0	0	0	0	0	0	0	0	0	0	0	0	0	0	0	0	0	0	0	0	0	0	0	0	0	0
201611390	2016	France	Myanmar	Human	Stool			198	0	0	0	0	0	0	0	0	0	0	0	0	0	1	0	0	0	0	0	0	0	0	0	0	1	0	0	1	0	0	0	0	0	0	0	0	0	0	1	0	0
201611699	2016	France	Indonesia/Thailand	Human	Stool			198	0	0	0	0	0	0	0	0	0	0	0	0	0	1	0	0	0	0	0	0	0	0	0	0	1	0	1	1	1	0	0	1	0	0	0	0	0	0	1	0	0
201700012	2016	France	Nepal	Human	Urine			198	0	0	0	0	0	0	0	0	0	0	0	0	0	1	0	0	0	0	0	0	0	0	0	0	0	0	0	0	0	0	0	0	0	0	0	0	0	0	0	0	0
XJ9S	2019	China	China	Unknown				198	0	0	0	0	0	1	0	0	0	0	0	0	0	0	0	0	0	0	0	0	0	0	0	0	1	0	0	1	0	0	0	0	0	0	0	0	0	0	1	0	0
ZM4054	2018	Zimbabwe	Zimbabwe	Human				198	0	0	0	0	0	1	0	0	0	0	0	0	0	1	0	0	0	0	0	0	0	1	1	0	1	1	1	1	1	1	1	0	0	0	0	0	0	0	1	0	1
ZM3767	2018	Zimbabwe	Zimbabwe	Animal	Chicken			198	0	0	0	0	0	1	0	0	0	0	0	0	0	1	0	0	0	0	0	0	0	1	1	0	1	1	1	1	1	1	1	0	0	0	0	0	0	0	1	0	1
201608866	2016	France	Algeria	Human	Stool	AMP NAL CIP GEN SSS TET	≥ 8	198	0	0	0	0	0	0	0	0	0	0	0	0	0	1	0	0	0	0	0	0	0	0	0	0	1	0	0	1	0	0	0	0	0	0	0	0	0	0	1	0	0
201609116	2016	France	Algeria	Human	Stool	AMP NAL CIP GEN KAN SSS TET	≥ 8	198	0	0	0	0	0	0	0	0	0	0	0	0	0	1	0	0	0	0	0	0	0	0	0	1	1	0	0	1	0	0	0	0	0	0	0	0	0	0	1	0	0
201610082	2016	France	Algeria	Human	Stool	AMP NAL CIP GEN SSS TMP TET	4	198	0	0	0	0	0	0	0	0	0	0	0	0	0	1	0	0	0	0	0	0	0	0	0	0	1	0	0	1	0	0	0	0	0	0	0	0	0	0	1	0	0
201610277	2016	France	Algeria	Human	Stool	NAL CIP TET	≥ 8	198	0	0	0	0	0	0	0	0	0	0	0	0	0	0	0	0	0	0	0	0	0	0	0	0	0	0	0	0	0	0	0	0	0	0	0	0	0	0	0	0	0
201702315	2017	France	Algeria	Human	Ascitic fluid	AMP NAL CIP GEN SSS TET*	≥ 8	198	0	0	0	0	0	0	0	0	0	0	0	0	0	1	0	0	0	0	0	0	0	0	0	0	1	0	0	1	0	0	0	0	0	0	0	0	0	0	1	0	0
201703392	2017	France	Algeria	Human	Stool	NAL CIP GEN SSS TET*	≥ 8	198	0	0	0	0	0	0	0	0	0	0	0	0	0	0	0	0	0	0	0	0	0	0	0	0	1	0	0	1	0	0	0	0	0	0	0	0	0	0	1	0	0
201704324	2017	France	Algeria	Human	Stool	AMP NAL CIP GEN SSS TET*	≥ 8	198	0	0	0	0	0	0	0	0	0	0	0	0	0	1	0	0	0	0	0	0	0	0	0	0	1	0	0	1	0	0	0	0	0	0	0	0	0	0	1	0	0
201705211	2017	France	Algeria	Human	Stool	AMP NAL CIP GEN SSS TET*	≥ 8	198	0	0	0	0	0	0	0	0	0	0	0	0	0	1	0	0	0	0	0	0	0	0	0	1	1	0	0	1	0	0	0	0	0	0	0	0	0	0	1	0	0
201707329	2017	France	Algeria	Human	Stool	AMP NAL CIP GEN SSS TET*	≥ 8	198	0	0	0	0	0	0	0	0	0	0	0	0	0	1	0	0	0	0	0	0	0	0	0	0	1	0	0	1	0	0	0	0	0	0	0	0	0	0	1	0	0
201707341	2017	France	Algeria	Human	Stool	AMP NAL CIP GEN SSS TET*	≥ 8	198	0	0	0	0	0	0	0	0	0	0	0	0	0	1	0	0	0	0	0	0	0	0	0	0	1	0	0	1	0	0	0	0	0	0	0	0	0	0	1	0	0
201708511	2017	France	Algeria	Human	Stool	AMP NAL CIP GEN SSS TET*	≥ 8	198	0	0	0	0	0	0	0	0	0	0	0	0	0	1	0	0	0	0	0	0	0	0	0	1	1	0	0	1	0	0	0	0	0	0	0	0	0	0	1	0	0
201709940	2017	France	Algeria	Human	Stool	AMP NAL CIP GEN SSS TET*	≥ 8	198	0	0	0	0	0	0	0	0	0	0	0	0	0	1	0	0	0	0	0	0	0	0	0	0	1	0	0	1	0	0	0	0	0	0	0	0	0	0	1	0	0
201710161	2017	France	Algeria	Human	Stool	AMP NAL CIP GEN SSS TET*	≥ 8	198	0	0	0	0	0	0	0	0	0	0	0	0	0	1	0	0	0	0	0	0	0	0	0	0	1	0	0	1	0	0	0	0	0	0	0	0	0	0	1	0	0
201710600	2017	France	Algeria	Human	Stool	AMP NAL CIP GEN SSS TET*	≥ 8	198	0	0	0	0	0	0	0	0	0	0	0	0	0	1	0	0	0	0	0	0	0	0	0	0	1	0	0	1	0	0	0	0	0	0	0	0	0	0	1	0	0
201800071	2018	France	Algeria	Human	Stool	AMP NAL CIP GEN SSS TET CHL*	≥ 8	198	0	0	0	0	0	0	0	0	0	0	0	0	0	1	0	0	0	0	0	0	0	0	0	0	1	0	0	1	0	0	0	0	0	0	0	0	0	0	1	0	0
201804509	2018	France	Algeria	Human	Stool	AMP NAL CIP GEN SSS TET*	≥ 8	198	0	0	0	0	0	0	0	0	0	0	0	0	0	1	0	0	0	0	0	0	0	0	0	0	1	0	0	1	0	0	0	0	0	0	0	0	0	0	1	0	0
201805746	2018	France	Algeria	Human	Stool	AMP NAL CIP GEN SSS TET*	≥ 8	198	0	0	0	0	0	0	0	0	0	0	0	0	0	1	0	0	0	0	0	0	0	0	0	0	1	0	0	1	0	0	0	0	0	0	0	0	0	0	1	0	0
201806784	2018	France	Algeria	Human	Stool	AMP NAL CIP SSS TMP TET AZM*	≥ 8	198	0	0	0	0	0	0	0	0	0	0	0	0	0	1	0	0	0	0	0	0	0	0	0	0	0	0	1	0	0	0	0	0	0	0	0	0	0	0	1	0	0
201806970	2018	France	Algeria	Human	Stool	AMP NAL CIP GEN SSS TET*	≥ 8	198	0	0	0	0	0	0	0	0	0	0	0	0	0	1	0	0	0	0	0	0	0	0	0	0	1	0	0	1	0	0	0	0	0	0	0	0	0	0	1	0	0
201807628	2018	France	Algeria	Human	Blood	AMP NAL CIP GEN SSS TET*	≥ 8	198	0	0	0	0	0	0	0	0	0	0	0	0	0	1	0	0	0	0	0	0	0	0	0	1	1	0	0	1	0	0	0	0	0	0	0	0	0	0	1	0	0
201807814	2018	France	Algeria	Human	Stool	AMP NAL CIP GEN SSS TET*	≥ 8	198	0	0	0	0	0	0	0	0	0	0	0	0	0	1	0	0	0	0	0	0	0	0	0	0	1	0	0	1	0	0	0	0	0	0	0	0	0	0	1	0	0
201808268	2018	France	Algeria	Human	Stool	AMP NAL CIP GEN SSS TET*	≥ 8	198	0	0	0	0	0	0	0	0	0	0	0	0	0	1	0	0	0	0	0	0	0	0	0	0	1	0	0	1	0	0	0	0	0	0	0	0	0	0	1	0	0
201808498	2018	France	Algeria	Human	Stool	AMP NAL CIP GEN SSS TET*	≥ 8	198	0	0	0	0	0	0	0	0	0	0	0	0	0	1	0	0	0	0	0	0	0	0	1	0	1	0	0	1	0	0	0	0	1	0	0	0	0	0	1	0	0
201810088	2018	France	Algeria	Human	Stool	AMP NAL CIP GEN SSS TET*	≥ 8	198	0	0	0	0	0	0	0	0	0	0	0	0	0	1	0	0	0	0	0	0	0	0	0	0	1	0	0	1	0	0	0	0	0	0	0	0	0	0	1	0	0
201811054	2018	France	Algeria	Human	Stool	AMP NAL CIP GEN SSS TET*	≥ 8	198	0	0	0	0	0	0	0	0	0	0	0	0	0	1	0	0	0	0	0	0	0	0	0	0	1	0	0	1	0	0	0	0	0	0	0	0	0	0	1	0	0
201905844	2019	France	Algeria	Human	Stool	NAL CIP TET *	≥ 8	198	0	0	0	0	0	0	0	0	0	0	0	0	0	0	0	0	0	0	0	0	0	0	0	0	0	0	0	0	0	0	0	0	0	0	0	0	0	0	0	0	0
201907193	2019	France	Algeria	Human	Stool	NAL CIP*	≥ 8	198	0	0	0	0	0	0	0	0	0	0	0	0	0	0	0	0	0	0	0	0	0	0	0	0	0	0	0	0	0	0	0	0	0	0	0	0	0	0	0	0	0
201907675	2019	France	Algeria	Human	Stool	AMP NAL CIP GEN SSS TET*	≥ 8	198	0	0	0	0	0	0	0	0	0	0	0	0	0	1	0	0	0	0	0	0	0	0	0	1	1	0	0	1	0	0	0	0	0	0	0	0	0	0	1	0	0
201907839	2019	France	Algeria	Human	Stool	AMP NAL CIP GEN SSS TET*	≥ 8	198	0	0	0	0	0	0	0	0	0	0	0	0	0	1	0	0	0	0	0	0	0	0	0	0	1	0	0	1	0	0	0	0	0	0	0	0	0	0	1	0	0
201908071	2019	France	Algeria	Human	Stool	AMP NAL CIP GEN*	≥ 8	198	0	0	0	0	0	0	0	0	0	0	0	0	0	0	1	0	0	0	0	0	0	0	0	0	0	0	0	0	0	0	0	0	1	0	0	0	0	0	0	0	0
201908135	2019	France	Algeria	Human	Stool	AMP NAL CIP GEN SSS TET*	≥ 8	198	0	0	0	0	0	0	0	0	0	0	0	0	0	1	0	0	0	0	0	0	0	0	0	0	1	0	0	1	0	0	0	0	0	0	0	0	0	0	1	0	0
201908346	2019	France	Algeria	Human	Stool	AMP NAL CIP GEN SSS TET*	≥ 8	198	0	0	0	0	0	0	0	0	0	0	0	0	0	1	0	0	0	0	0	0	0	0	0	0	1	0	0	1	0	0	0	0	0	0	0	0	0	0	1	0	0
201908381	2019	France	Algeria	Human	Stool	AMP NAL CIP GEN SSS TET*	≥ 8	198	0	0	0	0	0	0	0	0	0	0	0	0	0	1	0	0	0	0	0	0	0	0	0	1	1	0	0	1	0	0	0	0	0	0	0	0	0	0	1	0	0
201909133	2019	France	Algeria	Human	Stool	AMP NAL CIP GEN SSS TET*	≥ 8	198	0	0	0	0	0	0	0	0	0	0	0	0	0	1	0	0	0	0	0	0	0	0	0	0	1	0	0	1	0	0	0	0	0	0	0	0	0	0	1	0	0
201910355	2019	France	Algeria	Human	Stool	NAL CIP TET *	≥ 8	198	0	0	0	0	0	0	0	0	0	0	0	0	0	0	0	0	0	0	0	0	0	0	0	0	0	0	0	0	0	0	0	0	0	0	0	0	0	0	0	0	0
202000401	2020	France	Algeria	Human	Stool	AMP NAL CIP GEN SSS TET*	≥ 8	198	0	0	0	0	0	0	0	0	0	0	0	0	0	1	0	0	0	0	0	0	0	0	0	0	1	0	0	1	0	0	0	0	0	0	0	0	0	0	1	0	0
202002167	2020	France	Algeria	Human	Bronchoalveolar lavage fluid	AMP NAL CIP SSS TMP TET AZM*	≥ 8	198	0	0	0	0	0	0	0	0	0	0	0	0	0	0	0	1	0	0	0	0	0	0	0	0	0	0	1	0	0	0	0	0	0	0	0	0	0	0	1	0	0
202004586	2020	France	Algeria	Human	Stool	AMP CTX NAL CIP SSS TMP TET AZM*	≥ 8	198	0	1	0	0	0	0	0	0	0	0	0	0	0	1	0	0	0	0	0	0	0	0	0	0	0	0	1	0	0	0	0	0	0	0	0	0	0	0	1	0	0
IPA-Ken-17-005	2017	Algeria	Algeria	Food	Merguez sausage	AMP NAL CIP GEN SSS TET	2	198	0	0	0	0	0	0	0	0	0	0	0	0	0	1	0	0	0	0	0	0	0	0	0	0	1	0	0	1	0	0	0	0	0	0	0	0	0	0	1	0	0
IPA-Ken-17-028	2017	Algeria	Algeria	Food	Merguez sausage	AMP NAL CIP GEN SSS TET	4	198	0	0	0	0	0	0	0	0	0	0	0	0	0	1	0	0	0	0	0	0	0	0	0	0	1	0	0	1	0	0	0	0	0	0	0	0	0	0	1	0	0
IPA-Ken-17-032	2017	Algeria	Algeria	Environment	Sea water	AMP NAL CIP GEN SSS TET	3	198	0	0	0	0	0	0	0	0	0	0	0	0	0	1	0	0	0	0	0	0	0	0	0	0	1	0	0	1	0	0	0	0	0	0	0	0	0	0	1	0	0
IPA-Ken-17-034	2017	Algeria	Algeria	Human	Stool	AMP NAL CIP GEN SSS TET	4	198	0	0	0	0	0	0	0	0	0	0	0	0	0	1	0	0	0	0	0	0	0	0	0	0	1	0	0	1	0	0	0	0	0	0	0	0	0	0	1	0	0
IPA-Ken-17-035	2017	Algeria	Algeria	Environment	Sea water	AMP NAL CIP GEN SSS TET	4	198	0	0	0	0	0	0	0	0	0	0	0	0	0	1	0	0	0	0	0	0	0	0	0	0	1	0	0	1	0	0	0	0	0	0	0	0	0	0	1	0	0
IPA-Ken-17-086	2017	Algeria	Algeria	Human	Stool	AMP NAL CIP GEN SSS TET	4	198	0	0	0	0	0	0	0	0	0	0	0	0	0	1	0	0	0	0	0	0	0	0	0	0	1	0	0	1	0	0	0	0	0	0	0	0	0	0	1	0	0
IPA-Ken-17-109bis	2017	Algeria	Algeria	Human	Stool	AMP NAL CIP GEN SSS TET	6	198	0	0	0	0	0	0	0	0	0	0	0	0	0	1	0	0	0	0	0	0	0	0	0	0	1	0	0	1	0	0	0	0	0	0	0	0	0	0	1	0	0
IPA-Ken-17-110	2017	Algeria	Algeria	Human	Stool	AMP NAL CIP GEN SSS TET	12	198	0	0	0	0	0	0	0	0	0	0	0	0	0	1	0	0	0	0	0	0	0	0	0	0	1	0	0	1	0	0	0	0	0	0	0	0	0	0	1	0	0
IPA-Ken-17-128	2017	Algeria	Algeria	Human	Stool	AMP CTX NAL CIP GEN SSS TET	6	198	0	0	0	0	0	0	1	0	0	0	0	0	0	1	0	0	0	0	0	0	0	0	0	0	1	0	0	0	0	0	0	1	0	0	0	0	0	0	1	0	0
IPA-Ken-17-158	2017	Algeria	Algeria	Human	Stool	AMP NAL CIP GEN SSS TET	3	198	0	0	0	0	0	0	0	0	0	0	0	0	0	1	0	0	0	0	0	0	0	0	0	0	1	0	0	1	0	0	0	0	0	0	0	0	0	0	1	0	0
IPA-Ken-17-329	2017	Algeria	Algeria	Human	Stool	NAL CIP	2	198	0	0	0	0	0	0	0	0	0	0	0	0	0	0	0	0	0	0	0	0	0	0	0	0	0	0	0	0	0	0	0	0	0	0	0	0	0	0	0	0	0
IPA-Ken-18-011	2018	Algeria	Algeria	Food	Merguez sausage	AMP NAL CIP GEN SSS TET	2	198	0	0	0	0	0	0	0	0	0	0	0	0	0	1	0	0	0	0	0	0	0	0	0	0	1	0	0	1	0	0	0	0	0	0	0	0	0	0	1	0	0
IPA-Ken-18-020	2018	Algeria	Algeria	Human	Stool	NAL CIP	12	198	0	0	0	0	0	0	0	0	0	0	0	0	0	0	0	0	0	0	0	0	0	0	0	0	0	0	0	0	0	0	0	0	0	0	0	0	0	0	0	0	0
IPA-Ken-18-033	2018	Algeria	Algeria	Human	Ascitic fluid	AMP NAL CIP GEN SSS TET	16	198	0	0	0	0	0	0	0	0	0	0	0	0	0	1	0	0	0	0	0	0	0	0	0	0	1	0	0	1	0	0	0	0	0	0	0	0	0	0	1	0	0
IPA-Ken-18-044	2018	Algeria	Algeria	Food	Merguez sausage	AMP NAL CIP GEN SSS TET	8	198	0	0	0	0	0	0	0	0	0	0	0	0	0	1	0	0	0	0	0	0	0	0	0	0	1	0	0	1	0	0	0	0	0	0	0	0	0	0	1	0	0
IPA-Ken-18-073	2018	Algeria	Algeria	Food	Merguez sausage	AMP NAL CIP TET	16	198	0	0	0	0	0	0	0	0	0	0	0	0	0	1	0	0	0	0	0	0	0	0	0	0	0	0	0	0	0	0	0	0	0	0	0	0	0	0	1	0	0
IPA-Ken-18-089	2018	Algeria	Algeria	Food	Merguez sausage	AMP NAL CIP GEN SSS TET	8	198	0	0	0	0	0	0	0	0	0	0	0	0	0	1	0	0	0	0	0	0	0	0	0	0	1	0	0	1	0	0	0	0	0	0	0	0	0	0	1	0	0
IPA-Ken-18-092	2018	Algeria	Algeria	Food	Merguez sausage	AMP NAL CIP GEN SSS TET	4	198	0	0	0	0	0	0	0	0	0	0	0	0	0	1	0	0	0	0	0	0	0	0	0	0	1	0	0	1	0	0	0	0	0	0	0	0	0	0	1	0	0
IPA-Ken-18-095	2018	Algeria	Algeria	Human	Stool	AMP NAL CIP GEN SSS TET	16	198	0	0	0	0	0	0	0	0	0	0	0	0	0	1	0	0	0	0	0	0	0	0	0	0	1	0	0	1	0	0	0	0	0	0	0	0	0	0	1	0	0
IPA-Ken-18-104	2018	Algeria	Algeria	Food	Merguez sausage	AMP NAL CIP	12	198	0	0	0	0	0	0	0	0	0	0	0	0	0	1	0	0	0	0	0	0	0	0	0	0	0	0	0	0	0	0	0	0	0	0	0	0	0	0	0	0	0
IPA-Ken-18-112	2018	Algeria	Algeria	Human	Stool	AMP NAL CIP GEN SSS TET	32	198	0	0	0	0	0	0	0	0	0	0	0	0	0	1	0	0	0	0	0	0	0	0	0	0	1	0	0	1	0	0	0	0	0	0	0	0	0	0	1	0	0
IPA-Ken-18-147	2018	Algeria	Algeria	Food	Pastry	AMP NAL CIP GEN SSS TET	6	198	0	0	0	0	0	0	0	0	0	0	0	0	0	1	0	0	0	0	0	0	0	0	0	0	1	0	0	1	0	0	0	0	0	0	0	0	0	0	1	0	0
IPA-Ken-18-156	2018	Algeria	Algeria	Human	Rectal swab	AMP CTX NAL CIP KAN	32	198	1	0	0	0	0	0	0	0	0	0	0	0	0	1	0	0	0	0	0	0	0	0	0	1	0	0	0	0	0	0	0	0	0	0	0	0	0	0	0	0	0
IPA-Ken-18-169	2018	Algeria	Algeria	Human	Stool	AMP NAL CIP GEN SSS TET	6	198	0	0	0	0	0	0	0	0	0	0	0	0	0	1	0	0	0	0	0	0	0	0	0	0	1	0	0	1	0	0	0	0	0	0	0	0	0	0	1	0	0
IPA-Ken-18-172	2018	Algeria	Algeria	Human	Stool	AMP NAL CIP GEN SSS TET	32	198	0	0	0	0	0	0	0	0	0	0	0	0	0	1	0	0	0	0	0	0	0	0	0	0	1	0	0	1	0	0	0	0	0	0	0	0	0	0	1	0	0
IPA-Ken-18-173	2018	Algeria	Algeria	Human	Stool	AMP NAL CIP GEN SSS TET	4	198	0	0	0	0	0	0	0	0	0	0	0	0	0	1	0	0	0	0	0	0	0	0	0	0	1	0	0	1	0	0	0	0	0	0	0	0	0	0	1	0	0
IPA-Ken-18-174	2018	Algeria	Algeria	Human	Blood	AMP NAL CIP GEN SSS TET	32	198	0	0	0	0	0	0	0	0	0	0	0	0	0	1	0	0	0	0	0	0	0	0	0	0	1	0	0	1	0	0	0	0	0	0	0	0	0	0	1	0	0
IPA-Ken-18-181	2018	Algeria	Algeria	Food	Merguez sausage	AMP NAL CIP GEN SSS TET	3	198	0	0	0	0	0	0	0	0	0	0	0	0	0	1	0	0	0	0	0	0	0	0	0	0	1	0	0	1	0	0	0	0	0	0	0	0	0	0	1	0	0
IPA-Ken-18-219	2018	Algeria	Algeria	Human	Stool	AMP CTX NAL CIP GEN SSS TET	6	198	0	0	0	0	0	0	1	0	0	0	0	0	0	1	0	0	0	0	0	0	0	0	0	0	1	0	0	0	0	0	0	1	0	0	0	0	0	0	1	0	0
IPA-Ken-19-001	2019	Algeria	Algeria	Food	Merguez sausage	AMP NAL CIP GEN SSS TET	8	198	0	0	0	0	0	0	0	0	0	0	0	0	0	1	0	0	0	0	0	0	0	0	0	0	1	0	0	1	0	0	0	0	0	0	0	0	0	0	1	0	0
IPA-Ken-19-008	2019	Algeria	Algeria	Animal	Bovine faeces	AMP NAL CIP GEN SSS TET	6	198	0	0	0	0	0	0	0	0	0	0	0	0	0	1	0	0	0	0	0	0	0	0	0	0	1	0	0	1	0	0	0	0	0	0	0	0	0	0	1	0	0
IPA-Ken-19-010	2019	Algeria	Algeria	Food	Minced meat	AMP NAL CIP GEN SSS TET	32	198	0	0	0	0	0	0	0	0	0	0	0	0	0	1	0	0	0	0	0	0	0	0	0	0	1	0	0	1	0	0	0	0	0	0	0	0	0	0	1	0	0
IPA-Ken-19-011	2019	Algeria	Algeria	Food	Minced meat	NAL CIP	6	198	0	0	0	0	0	0	0	0	0	0	0	0	0	0	0	0	0	0	0	0	0	0	0	0	0	0	0	0	0	0	0	0	0	0	0	0	0	0	0	0	0
IPA-Ken-19-018	2019	Algeria	Algeria	Food	Merguez sausage	AMP NAL CIP GEN SSS TET	6	198	0	0	0	0	0	0	0	0	0	0	0	0	0	1	0	0	0	0	0	0	0	0	0	0	1	0	0	1	0	0	0	0	0	0	0	0	0	0	1	0	0
IPA-Ken-19-025	2019	Algeria	Algeria	Human	Stool	NAL CIP	4	198	0	0	0	0	0	0	0	0	0	0	0	0	0	0	0	0	0	0	0	0	0	0	0	0	0	0	0	0	0	0	0	0	0	0	0	0	0	0	0	0	0
IPA-Ken-19-026	2019	Algeria	Algeria	Human	Stool	NAL CIP	4	198	0	0	0	0	0	0	0	0	0	0	0	0	0	0	0	0	0	0	0	0	0	0	0	0	0	0	0	0	0	0	0	0	0	0	0	0	0	0	0	0	0
IPA-Ken-19-032	2019	Algeria	Algeria	Human	Stool	AMP NAL CIP GEN SSS TET	8	198	0	0	0	0	0	0	0	0	0	0	0	0	0	1	0	0	0	0	0	0	0	0	0	0	1	0	0	1	0	0	0	0	0	0	0	0	0	0	1	0	0
IPA-Ken-19-049	2015	Algeria	Algeria	Animal	Bovine carcass	AMP NAL CIP GEN SSS TET	4	198	0	0	0	0	0	0	0	0	0	0	0	0	0	1	0	0	0	0	0	0	0	0	0	0	1	0	0	1	0	0	0	0	0	0	0	0	0	0	1	0	0
IPA-Ken-19-054	2019	Algeria	Algeria	Human	Stool	NAL CIP	12	198	0	0	0	0	0	0	0	0	0	0	0	0	0	0	0	0	0	0	0	0	0	0	0	0	0	0	0	0	0	0	0	0	0	0	0	0	0	0	0	0	0
IPA-Ken-19-094	2019	Algeria	Algeria	Human	Stool	AMP NAL CIP GEN SSS TET	6	198	0	0	0	0	0	0	0	0	0	0	0	0	0	1	0	0	0	0	0	0	0	0	0	0	1	0	0	1	0	0	0	0	0	0	0	0	0	0	1	0	0
IPA-Ken-19-095	2019	Algeria	Algeria	Human	Blood	AMP NAL CIP GEN SSS TET	6	198	0	0	0	0	0	0	0	0	0	0	0	0	0	1	0	0	0	0	0	0	0	0	0	0	1	0	0	1	0	0	0	0	0	0	0	0	0	0	1	0	0
IPA-Ken-19-110	2019	Algeria	Algeria	Food	Merguez sausage	AMP NAL CIP GEN SSS TET	32	198	0	0	0	0	0	0	0	0	0	0	0	0	0	1	0	0	0	0	0	0	0	0	0	0	1	0	0	1	0	0	0	0	0	0	0	0	0	0	1	0	0
IPA-Ken-19-113	2019	Algeria	Algeria	Food	Merguez sausage	AMP NAL CIP GEN SSS TET	4	198	0	0	0	0	0	0	0	0	0	0	0	0	0	1	0	0	0	0	0	0	0	0	0	0	1	0	0	1	0	0	0	0	0	0	0	0	0	0	1	0	0
IPA-Ken-19-114	2019	Algeria	Algeria	Food	Merguez sausage	AMP NAL CIP GEN SSS TET	8	198	0	0	0	0	0	0	0	0	0	0	0	0	0	1	0	0	0	0	0	0	0	0	0	0	1	0	0	1	0	0	0	0	0	0	0	0	0	0	1	0	0
IPA-Ken-19-120	2019	Algeria	Algeria	Human	Stool	AMP NAL CIP TET	4	198	0	0	0	0	0	0	0	0	0	0	0	0	0	1	0	0	0	0	0	0	0	0	0	0	0	0	0	0	0	0	0	0	0	0	0	0	0	0	1	0	0
IPA-Ken-19-134	2019	Algeria	Algeria	Food	Merguez sausage	AMP NAL CIP GEN SSS TET	16	198	0	0	0	0	0	0	0	0	0	0	0	0	0	1	0	0	0	0	0	0	0	0	0	0	1	0	0	1	0	0	0	0	0	0	0	0	0	0	1	0	0
IPA-Ken-19-135	2019	Algeria	Algeria	Human	Stool	NAL CIP	4	198	0	0	0	0	0	0	0	0	0	0	0	0	0	0	0	0	0	0	0	0	0	0	0	0	0	0	0	0	0	0	0	0	0	0	0	0	0	0	0	0	0
IPA-Ken-19-136	2019	Algeria	Algeria	Human	Stool	AMP NAL CIP GEN SSS TET	8	198	0	0	0	0	0	0	0	0	0	0	0	0	0	1	0	0	0	0	0	0	0	0	0	0	1	0	0	1	0	0	0	0	0	0	0	0	0	0	1	0	0
IPA-Ken-19-220	2019	Algeria	Algeria	Human	Stool	AMP CTX NAL CIP GEN SSS TET	6	198	0	0	0	0	0	0	1	0	0	0	0	0	0	1	0	0	0	0	0	0	0	0	0	0	1	0	0	0	0	0	0	1	0	0	0	0	0	0	1	0	0
IPA-Ken-20-004	2020	Algeria	Algeria	Animal	Broiler chick	AMP NAL CIP GEN SSS TET	3	198	0	0	0	0	0	0	0	0	0	0	0	0	0	1	0	0	0	0	0	0	0	0	0	0	1	0	0	1	0	0	0	0	0	0	0	0	0	0	1	0	0
IPA-Ken-20-005	2020	Algeria	Algeria	Animal	Broiler chick	AMP NAL CIP GEN SSS TET	32	198	0	0	0	0	0	0	0	0	0	0	0	0	0	1	0	0	0	0	0	0	0	0	0	0	1	0	0	1	0	0	0	0	0	0	0	0	0	0	1	0	0
IPA-Ken-20-007	2020	Algeria	Algeria	Environment	Poultry breeding building	AMP NAL CIP GEN SSS TET	16	198	0	0	0	0	0	0	0	0	0	0	0	0	0	1	0	0	0	0	0	0	0	0	0	0	1	0	0	1	0	0	0	0	0	0	0	0	0	0	1	0	0
IPA-Ken-20-010	2020	Algeria	Algeria	Environment	Poultry breeding building	AMP NAL CIP GEN SSS TET	16	198	0	0	0	0	0	0	0	0	0	0	0	0	0	1	0	0	0	0	0	0	0	0	0	0	1	0	0	1	0	0	0	0	0	0	0	0	0	0	1	0	0
IPA-Ken-20-012_redeposit	2020	Algeria	Algeria	Environment	Poultry breeding building	AMP NAL CIP GEN SSS TET	6	198	0	0	0	0	0	0	0	0	0	0	0	0	0	1	0	0	0	0	0	0	0	0	0	0	1	0	0	1	0	0	0	0	0	0	0	0	0	0	1	0	0
IPA-Ken-20-044	2020	Algeria	Algeria	Animal	Bovine faeces	AMP NAL CIP GEN SSS TET	32	198	0	0	0	0	0	0	0	0	0	0	0	0	0	1	0	0	0	0	0	0	0	0	0	0	1	0	0	1	0	0	0	0	0	0	0	0	0	0	1	0	0
IPA-Ken-20-045	2020	Algeria	Algeria	Environment	Litter	AMP NAL CIP GEN SSS TET	6	198	0	0	0	0	0	0	0	0	0	0	0	0	0	1	0	0	0	0	0	0	0	0	0	0	1	0	0	1	0	0	0	0	0	0	0	0	0	0	1	0	0
IPA-Ken-20-046	2020	Algeria	Algeria	Animal	Bovine faeces	AMP NAL CIP GEN SSS TET	4	198	0	0	0	0	0	0	0	0	0	0	0	0	0	1	0	0	0	0	0	0	0	0	0	0	1	0	0	1	0	0	0	0	0	0	0	0	0	0	1	0	0
IPA-Ken-20-047	2020	Algeria	Algeria	Animal	Living animals	AMP NAL CIP GEN SSS TET	4	198	0	0	0	0	0	0	0	0	0	0	0	0	0	1	0	0	0	0	0	0	0	0	0	0	1	0	0	1	0	0	0	0	0	0	0	0	0	0	1	0	0
IPA-Ken-20-054	2020	Algeria	Algeria	Animal	Bovine faeces	AMP NAL CIP GEN SSS TET	3	198	0	0	0	0	0	0	0	0	0	0	0	0	0	1	0	0	0	0	0	0	0	0	0	0	1	0	0	1	0	0	0	0	0	0	0	0	0	0	1	0	0
IPA-Ken-20-074	2020	Algeria	Algeria	Human	Stool	AMP NAL CIP GEN SSS TET	16	198	0	0	0	0	0	0	0	0	0	0	0	0	0	1	0	0	0	0	0	0	0	0	0	0	1	0	0	1	0	0	0	0	0	0	0	0	0	0	1	0	0
IPA-Ken-20-126	2020	Algeria	Algeria	Human	Stool	AMP NAL CIP GEN SSS TET	32	198	0	0	0	0	0	0	0	0	0	0	0	0	0	1	0	0	0	0	0	0	0	0	0	0	1	0	0	1	0	0	0	0	0	0	0	0	0	0	1	0	0
IPA-Ken-21-008	2021	Algeria	Algeria	Food	Merguez sausage	AMP NAL CIP GEN SSS TET	12	198	0	0	0	0	0	0	0	0	0	0	0	0	0	1	0	0	0	0	0	0	0	0	0	0	1	0	0	1	0	0	0	0	0	0	0	0	0	0	1	0	0
IPA-Ken-21-011	2021	Algeria	Algeria	Animal	Muscovy duck	AMP NAL CIP GEN SSS TET	32	198	0	0	0	0	0	0	0	0	0	0	0	0	0	1	0	0	0	0	0	0	0	0	0	0	1	0	0	1	0	0	0	0	0	0	0	0	0	0	1	0	0
IPA-Ken-21-018	2021	Algeria	Algeria	Human	Stool	AMP NAL CIP GEN SSS TET	16	198	0	0	0	0	0	0	0	0	0	0	0	0	0	1	0	0	0	0	0	0	0	0	0	0	1	0	0	1	0	0	0	0	0	0	0	0	0	0	1	0	0
IPA-Ken-21-019	2021	Algeria	Algeria	Human	Urine	AMP NAL CIP GEN SSS TET	12	198	0	0	0	0	0	0	0	0	0	0	0	0	0	1	0	0	0	0	0	0	0	0	0	0	1	0	0	1	0	0	0	0	0	0	0	0	0	0	1	0	0
IPA-Ken-21-020	2021	Algeria	Algeria	Human	Stool	AMP NAL CIP GEN SSS TET	12	198	0	0	0	0	0	0	0	0	0	0	0	0	0	1	0	0	0	0	0	0	0	0	0	0	1	0	0	1	0	0	0	0	0	0	0	0	0	0	1	0	0
IPA-Ken-21-073	2021	Algeria	Algeria	Human	Fistulized pelvic collection	AMP NAL CIP GEN SSS TET	24	198	0	0	0	0	0	0	0	0	0	0	0	0	0	1	0	0	0	0	0	0	0	0	0	0	1	0	0	1	0	0	0	0	0	0	0	0	0	0	1	0	0
IPA-Ken-21-091	2021	Algeria	Algeria	Food	Pastry	AMP NAL CIP GEN SSS TET	6	198	0	0	0	0	0	0	0	0	0	0	0	0	0	1	0	0	0	0	0	0	0	0	0	0	1	0	0	1	0	0	0	0	0	0	0	0	0	0	1	0	0
IPA-Ken-21-092	2021	Algeria	Algeria	Food	Pastry	AMP NAL CIP GEN SSS TET	8	198	0	0	0	0	0	0	0	0	0	0	0	0	0	1	0	0	0	0	0	0	0	0	0	0	1	0	0	1	0	0	0	0	0	0	0	0	0	0	1	0	0
IPA-Ken-21-111	2021	Algeria	Algeria	Food	Merguez sausage	AMP NAL CIP GEN SSS TET	8	198	0	0	0	0	0	0	0	0	0	0	0	0	0	1	0	0	0	0	0	0	0	0	0	0	1	0	0	1	0	0	0	0	0	0	0	0	0	0	1	0	0
IPA-Ken-21-115	2021	Algeria	Algeria	Food	Merguez sausage	AMP NAL CIP GEN SSS TET	12	198	0	0	0	0	0	0	0	0	0	0	0	0	0	1	0	0	0	0	0	0	0	0	0	0	1	0	0	1	0	0	0	0	0	0	0	0	0	0	1	0	0
IPA-Ken-21-118	2021	Algeria	Algeria	Human	Stool	AMP NAL CIP TET	4	198	0	0	0	0	0	0	0	0	0	0	0	0	0	1	0	0	0	0	0	0	0	0	0	0	0	0	0	0	0	0	0	0	0	0	0	0	0	0	0	0	0
IPA-Ken-21-121	2021	Algeria	Algeria	Human	Stool	AMP NAL CIP GEN KAN SSS TET	8	198	0	0	0	0	0	0	0	0	0	0	0	0	0	1	0	0	0	0	0	0	0	0	0	1	1	0	0	1	0	0	0	0	0	0	0	0	0	0	1	0	0
IPA-Ken-21-130	2021	Algeria	Algeria	Food	Merguez sausage	AMP NAL CIP TET	12	198	0	0	0	0	0	0	0	0	0	0	0	0	0	1	0	0	0	0	0	0	0	0	0	0	0	0	0	0	0	0	0	0	0	0	0	0	0	0	0	0	0
IPA-Ken-21-190	2021	Algeria	Algeria	Human	Stool	AMP NAL CIP SSS TMP TET AZM	24	198	0	0	0	0	0	0	0	0	0	0	0	0	0	1	0	0	0	0	0	0	0	0	0	0	0	0	1	0	0	0	0	0	0	0	0	0	0	0	1	0	0
IPA-Ken-21-206	2021	Algeria	Algeria	Human	Stool	AMP NAL CIP SSS TMP TET AZM	6	198	0	0	0	0	0	0	0	0	0	0	0	0	0	1	0	0	0	0	0	0	0	0	0	0	0	0	1	0	0	0	0	0	0	0	0	0	0	0	1	0	0
IPA-Ken-21-274	2021	Algeria	Algeria	Human	Stool	AMP NAL CIP GEN SSS TET	4	198	0	0	0	0	0	0	0	0	0	0	0	0	0	1	0	0	0	0	0	0	0	0	0	0	1	0	0	1	0	0	0	0	0	0	0	0	0	0	1	0	0
IPA-Ken-21-353	2021	Algeria	Algeria	Human	Stool	AMP NAL CIP GEN SSS TET	16	198	0	0	0	0	0	0	0	0	0	0	0	0	0	1	0	0	0	0	0	0	0	0	0	0	1	0	0	1	0	0	0	0	0	0	0	0	0	0	1	0	0
IPA-Ken-21-355	2021	Algeria	Algeria	Human	Stool	AMP NAL CIP GEN SSS TET	4	198	0	0	0	0	0	0	0	0	0	0	0	0	0	1	0	0	0	0	0	0	0	0	0	0	1	0	0	1	0	0	0	0	0	0	0	0	0	0	1	0	0
IPA-Ken-22-003	2022	Algeria	Algeria	Food	Merguez sausage	AMP NAL CIP GEN SSS TET	32	198	0	0	0	0	0	0	0	0	0	0	0	0	0	1	0	0	0	0	0	0	0	0	0	0	1	0	0	1	0	0	0	0	0	0	0	0	0	0	1	0	0
IPA-Ken-22-005	2022	Algeria	Algeria	Environment	Sea water	AMP NAL CIP GEN SSS TET	16	198	0	0	0	0	0	0	0	0	0	0	0	0	0	1	0	0	0	0	0	0	0	0	0	0	1	0	0	1	0	0	0	0	0	0	0	0	0	0	1	0	0
IPA-Ken-22-019	2022	Algeria	Algeria	Environment	Water	AMP NAL CIP GEN SSS TET	16	198	0	0	0	0	0	0	0	0	0	0	0	0	0	1	0	0	0	0	0	0	0	0	0	0	1	0	0	1	0	0	0	0	0	0	0	0	0	0	1	0	0
IPA-Ken-22-024	2022	Algeria	Algeria	Food	Merguez sausage	AMP NAL CIP GEN SSS TET	12	198	0	0	0	0	0	0	0	0	0	0	0	0	0	1	0	0	0	0	0	0	0	0	0	0	1	0	0	1	0	0	0	0	0	0	0	0	0	0	1	0	0
IPA-Ken-22-040	2022	Algeria	Algeria	Human	Stool	AMP NAL CIP TET	4	198	0	0	0	0	0	0	0	0	0	0	0	0	0	1	0	0	0	0	0	0	0	0	0	0	0	0	0	0	0	0	0	0	0	0	0	0	0	0	0	0	0
IPA-Ken-22-142	2022	Algeria	Algeria	Human	Stool	AMP NAL CIP KAN SSS TMP CHL AZM	24	198	0	0	0	0	0	0	0	0	0	0	0	0	0	1	0	0	0	0	0	0	0	0	0	1	0	0	1	0	0	1	0	0	0	0	0	0	0	0	0	0	1
IPA-Ken-22-149	2022	Algeria	Algeria	Food	Merguez sausage	AMP NAL CIP GEN SSS TET	8	198	0	0	0	0	0	0	0	0	0	0	0	0	0	1	0	0	0	0	0	0	0	0	0	0	1	0	0	1	0	0	0	0	0	0	0	0	0	0	1	0	0
IPA-Ken-22-151	2022	Algeria	Algeria	Environment	Sea water	AMP NAL CIP GEN SSS TET	32	198	0	0	0	0	0	0	0	0	0	0	0	0	0	1	0	0	0	0	0	0	0	0	0	0	1	0	0	1	0	0	0	0	0	0	0	0	0	0	1	0	0
*antimicrobial susceptibility testing determined by Sensititre (KAN not tested); **according to Hawkey et al. Microb Genom 2019 (note that the antimicrobial drugs tested were not identical to those used in our study); #short reads mislabelled as IPA-Ken-15-049
Our study: AMP: ampicillin; CTX : cefotaxime ; IPM : imipenem; ERT : ertapenem; NAL: nalidixic acid; CIP: ciprofloxacin; GEN : gentamicin; KAN : kanamycin; CHL : chloramphenicol; SSS: sulfonamides; TMP : trimethoprim; TET: tetracycline; AZM : azithromycin.
For the AST data from Hawkey et al. Microb Genom 2019: CTR, ceftriaxone, CTZ, ceftazidime; STR, streptomycin; SPT, spectinomycin; TOB, tobramycin; AMI, amikacin; the abbreviation of antimicrobial drugs in parentheses indicates the intermediate resistance of the isolate to that antimicrobial drug.
Antimicrobial resistance genes: 1, presence; 0, absence.
[truncated: 32 more columns]
